# Supplementary material for: Ki-67 is a strong prognostic marker of non-small cell lung cancer when tissue heterogeneity is considered
Source: BMC Clin Pathol. 2014 May 13;14:23. doi: 10.1186/1472-6890-14-23 (PMC4032346; doi:10.1186/1472-6890-14-23)
Supplement: Additional file 1 — Characteristics of all 100 lung cancer patients used in this study and correlation with grades of Ki-67 score. [file 1472-6890-14-23-S1.xlsx]

## Sheet: Sheet1
Variables	Number	P-value
		HS	HeS
All patients	100
Gender		0.3269	0.4417
Male	68
Female	32
Age (years)	35-88 (mean 66.34)	0.769	0.6395
Vital status
Alive	34
	(1-62 months, mean 21.6)
Dead
tumor related	44
	(6-156 months, mean 44.6)
other cause	2
Lost	20
Brinkman index	0-3150 (mean 685)	0.1843	0.2479
Smoking status		0.69	0.5094
Current	20
Ex	44
Never	27
NA	9
pT	Size 0.7-10cm	0.0051	<0.0001
	(mean 3.1)
1	47
2	34
3	10
NA	9
pN		0.219	0.0008
0	68
1	11
2	11
3	1
NA	9
pM		0.4564	0.4413
0	90
1	1
NA	9
Stage		0.0384	0.0041
IA	43
IB	22
IIA	2
IIB	9
IIIA	13
IIIB	1
IV	1
NA	9
Neoadjuvant therapy		0.9438	0.8183
Performed	5
Not performed	93
NA	2
Adjuvant therapy		0.713	0.3944
Performed	31
Not performed	67
NA	2
Histological type		0.0655	0.4329
Adenocarcinoma	61
Squamous cell carcinoma	30
Small cell carcinoma	3
Large cell carcinoma	4
Adenosquamous cell carcinoma	2
Pleural invasion		0.0804	0.011
pl0	68
pl1	12
pl2	1
pl3	7
NA	12
Pulmonary metastasis		0.6625	0.042
pm0	64
pm1	23
NA	13
Lymphatic permeation		0.9704	0.2108
Negative	50
Positive	39
NA	11
Vascular invasion		0.0265	0.1128
Negative	61
Positive	29
NA	10
