# Supplementary material for: Ki-67 is a strong prognostic marker of non-small cell lung cancer when tissue heterogeneity is considered
Source: BMC Clin Pathol. 2014 May 13;14:23. doi: 10.1186/1472-6890-14-23 (PMC4032346; doi:10.1186/1472-6890-14-23)
Supplement: Additional file 2 — Proportion of score in Ki-67 immunohistochemical staining with 2004 WHO histological classification of Lung Cancer. [file 1472-6890-14-23-S2.xlsx]

## Sheet: Sheet1
Histological subtype of adenocarcinoma	HS		HeS
	0-1	2-3	0-1	2-3
Bronchioloalveolar carcinoma	4	0	4	0
Papillary adenocarcinoma	19	7	17	9
Papillary and acinar adenocarcinoma	11	2	10	3
Acinar adenocarcinoma	2	1	2	1
Papilalry and solid adenocarcnoma	0	1	0	1
Mucoepidermoid carcinoma	1	0	0	1
